# Supplementary material for: Urea as a Cocrystal Former—Study of 3 Urea Based Pharmaceutical Cocrystals
Source: Pharmaceutics. 2021 May 7;13(5):671. doi: 10.3390/pharmaceutics13050671 (PMC8151602; doi:10.3390/pharmaceutics13050671)
Supplement: Supplementary file 1 [file pharmaceutics-13-00671-s001.zip]

Archive with 1 entries (1 files):
- pharmaceutics-1201408-supp.pdf
